# Supplementary material for: Insights into Cis-Amide-Modified Carbon Nanotubes for Selective Purification of CH4 and H2 from Gas Mixtures: A Comparative DFT Study
Source: Materials (Basel). 2024 Jul 20;17(14):3588. doi: 10.3390/ma17143588 (PMC11279001; doi:10.3390/ma17143588)
Supplement: Supplementary file 1 [file materials-17-03588-s001.zip]

Archive with 1 entries (1 files):
- materials-3050229-supplementary.pdf
